# Supplementary material for: Structural vs. functional specialization: distinct competitive profiles in youth male and female flatwater paddlers
Source: PeerJ. 2026 Jun 12;14:e21388. doi: 10.7717/peerj.21388 (PMC13267790; doi:10.7717/peerj.21388)
Supplement: Supplemental Information 1 [file peerj-14-21388-s001.xlsx]

## Sheet: total
NO	borth year	SEX (1 = male, 2 = female)	YEAR	K/C(1=Kayaker,2= Canoeist)		The table title includes the coding scheme, with each code defined in parentheses using “=”
1	2008/04	2	17	1
2	2011/03	2	14	1
3	2010/06	2	15	1
4	2011/02	2	14	1
5	2009/12	2	16	1
6	2010/12	2	15	1
7	2008/01	2	18	1
8	2009/03	2	16	1
9	2010/01	2	16	1
10	2011/02	2	14	1
11	2010/06	2	15	1
12	2009/09	2	16	1
13	2008/10	1	17	1
14	2010/01	1	16	1
15	2008/05	1	17	1
16	2009/04	1	16	1
17	2010/02	1	15	1
18	2008/02	1	17	1
19	2010/12	1	15	1
20	2008/11	1	17	1
21	2008/01	1	18	1
22	2010/08	1	15	1
23	2009/04	1	16	1
24	2010/07	1	15	1
25	2009/10	1	16	1
26	2010/06	1	15	1
27	2008/05	1	17	1
28	2009/09	1	16	1
29	2009/09	1	16	1
30	2008/11	1	17	1
31	2010/02	1	15	1
32	2010/07	1	15	1
33	2009/04	1	16	1
34	2008/02	1	17	1
35	2011/06	1	14	1
36	2010/05	1	15	1
37	2010/07	1	15	1
38	2009/06	1	16	1
39	2007/01	1	19	1
40	2008/02	1	17	1
41	2010/01	1	16	1
42	2009/10	1	16	1
43	2008/01	1	18	2
44	2010/05	1	15	2
45	2009/01	1	17	2
46	2008/01	1	18	2
47	2011/01	1	15	2
48	2009/11	1	16	2
49	2010/01	1	16	2
50	2008/11	1	17	2
51	2010/04	1	15	2
52	2008/11	1	17	2
53	2008/06	1	17	2
54	2010/03	1	15	2
55	2010/12	1	15	2
56	2010/02	1	15	2
57	2010/03	1	15	2
58	2011/01	1	15	2
59	2011/06	1	14	2
60	2011/03	1	14	2
61	2009/03	2	16	2
62	2010/06	2	15	2
63	2009/12	2	16	2
64	2010/02	2	15	2
65	2008/02	2	17	2
66	2010/08	2	15	2
67	2010/03	2	15	2
68	2008/11	2	17	2
69	2010/01	2	16	2
70	2009/11	2	16	2
71	2011/01	2	15	2
72	2010/09	2	15	2
73	2010/09	2	15	2
74	2010/10	2	15	2
75	2008/10	2	17	2
76	2008/09	2	17	2
77	2009/02	2	16	2
78	2012/05	2	13	2
79	2011/03	2	14	2
80	2009/03	2	16	2
81	2010/04	2	15	2
82	2010/04	2	15	2

## Sheet: boys
id	sex	Height(cm)		mass(kg)		Arm Span (cm)		Shoulder Width (cm)		Sitting Height (cm)		Chest Circ. (cm)		Waist Circ. (cm)		Hip Circ. (cm)		Body Fat (kg)		Muscle Mass (kg)		Fat-Free Mass (kg)		BMI		Body Fat %		RBC		Hb (g/dL)		HCT (%)		Blood Urea (mmol/L)		CK (U/L)		Testosterone (ng/dL)		Cortisol (µg/dL)		Peak Power (W)		Average Power (W)		RPP (W/kg)		RAP(W/kg)
		K=Kayaker	C=Canoeist	K	C	K	C	K	C	K	C	K	C	K	C	K	C	K	C	K	C	K	C	K	C	K	C	K	C	K	C	K	C	K	C	K	C	K	C	K	C	K	C	K	C	K	C	K	C
1	1	181	173.5	86.9	72.4	191	179	42.3	40.5	98.5	96	102.3	94.7	88.5	80.6	103	94.1	11.8		70.7				26.2	24.0514	13.5		5.1	4.6	16.2	14.6	48.2	43.1	6.69	6.42	247	221	481	383	16.79	22.55	1162	725	700	543	13.197	10.0138	7.95003	7.5
2	1	170	174.4	74.4	63.2	179	176	38	41.2	93.1	95	94.4	96.4	85.3	74.5	98.2	90.2	10.6	5.1	60.3	55	63.8	58.1	25.7	20.9	14.3	8.1	5.3	4.9	15.5	13.7	46	41.4	3.77	5.42	252	340	637	509	16.49	14.68	953	605	644	517	12.7406	9.42368	8.60963	8.05296
3	1	184.5	184	71.3	79.1	191	183	44	44.1	98.2	100	91.1	98.5	77	78.2	96.9	99.7	4.8	6.7	62.9	68.4	66.5	72.4	21.1	23.4	6.7	8.4	4.9	5.2	14.8	15.3	43.8	45.7	6.29	6.04	1173	398	364	472	16.72	19.87	1069	927	611	615	14.8472	11.4941	8.48611	7.62554
4	1	188	174.1	85.9	76.1	192	176	43.1	42.7	90.3	98	99.3	101	84.7	79.8	101.5	92.7	11.5	11.4	70.2	61.1	74.4	64.7	24.3	24.6	13.4	15	5.2	5.1	15.4	15.1	44.9	44.2	7.59	6.81	1394	264	436	394	17.56	14.52	1110	941	664	652	12.744	12.0641	7.62342	8.35897
5	1	177	172	64.9	63.3	184	176	40.4	39.8	93	95	91.5	92.5	73	75.5	91.1	90.2	5.5	6.1	56.1	54.1	59.4	57.2	20.7	21.4	8.4	9.6	4.9	4.8	15.3	14.1	44.2	41.8	7.52	7.23	210	504	446	595	14.43	16.04	982	658	619	489	15.0729	10.2973	9.50115	7.65258
6	1	181.5	169	79	74.8	190	179	41.5	40.8	97.6	92	99.8	98.4	83.8	80.5	100.4	97.2	6.1	10.2	68.9	61	72.9	64.6	23.9	26.2	7.7	13.6	4.7	5	14.8	15.1	43.3	44.9	7.48	7.81	304	343	573	504	15.97	15.25	1042	871	620	558	13.0576	11.4681	7.76942	7.34694
7	1	178	186	67.5	85.9	187	189	41.2	42.3	95	100	89.9	97.5	74.4	83.1	91.7	98.1	6.6	11.5	57.4	70	60.9	74.4	21.3	24.8	9.7	13.3	4.9	5.2	14.9	14.5	44.2	43.2	6.46	7.43	885	443	405	278	17.66	13.81	901	795	602	599	13.058	9.18014	8.72464	6.91686
8	1	179.5	180.5	75.7	76.7	184	183	41.9	42.7	98	97.8	98	93.7	80	74.2	95	98.1	7.8	5.1	64.1	67.7	67.9	71.6	23.4	23.7	10.3	6.7	5.25	5.1	15.1	15.2	45.8	45	7.32	7.87	226	1016	663.085	432	15.0572	14.16	956	1003	679	665	12.5049	12.9419	8.88162	8.58065
9	1	186.5	172	95	66.1	187	173	44.8	40	102	95	109	89	89.5	71.5	105	92.5	13.2	7.1	77.1	55.8	81.8	59	27.5	22.3	13.9	10.7	5.09	5.1	14.7	16	46.1	46.9	5	6.03	650	663	582.926	418	16.9772	15.18	1298	821	689	540	13.5561	12.4772	7.19582	8.20669
10	1	182.8	172	76.1	76.6	190	174	42.8	41.3	98	95	97	100.2	85	84.8	97	94.5	5.4	16.1	66.8	57.1	70.7	60.5	22.7	25.9	7.1	21.1	5.66	5.8	14.3	16.4	46.7	49.7	5.24	6.91	273	150	526.292	549	16.4154	17.27	917	861	642	631	11.817	11.277	8.2732	8.26457
11	1	181	178	80.2	60.9	182		41	40.2	98		96	82.4	80	69.2	98	86.7	7.7	6.4	68.5	51.4	72.5	54.5	24.5	19.2	9.7	10.5	5.06	5.11	14.8	14.5	45.8	44.7	7.73	5.76	214	112	643.917	473.657	10.284	12.0582	933	729	586	464	11.5328	12.0099	7.24351	7.64415
12	1	178.7	182.4	71.3	77	183.5	186.5	40.3	39.2	90.5	96.5	98	97	82.5	78	92.5	99	8.7	8.3	59.1	64.8	62.6	68.7	22.5	23.5	12.2	10.8	5.42	4.89	15.2	14.5	46.8	46	4.59	6.69	175	389	364.066	509.533	17.4345	13.4975	923	767	548	572	12.9909	9.82074	7.71288	7.32394
13	1	184.3	173.8	66.7	66.9	191	176.5	43.3	38.8	95	91.5	93	94	78	77	90	93	3.3	12.3	59.9	51.5	63.4	54.6	19.1	22.9	5	18.4	4.67	5.57	14	15	43.9	47.1	3.91	4.59	712	397	942.043	677.557	17.7177	16.3688	926	681	510	474	13.4593	10.2099	7.41279	7.10645
14	1	175.4	184.2	70.7	77.7	177.5	179	40.8	40	95	99.5	98	96	80.5	76	96	100	7.4	6	59.7	67.8	63.3	71.7	22.8	23	10.4	7.8	4.92	5.05	15.2	14.3	46.6	45.8	6.21	5.82	209	291	551.93	469.333	21.5193	15.9073	849	834	550	529	12.1546	10.5905	7.87402	6.71746
15	1	171.5	183	71	64.8	179	187	42.4	37.3	94	97.5	102	88.9	82.5	70	96	86.5	9.6	4.6	58	57	61.4	60.2	24.3	19.4	13.5	7.1	5.57	4.92	15.9	13.1	50.6	42.6	5.66	4.42	247	188	671.172	490.352	20.8226	12.152	855	797	545	511	11.933	12.1772	7.60642	7.80749
16	1	176.9	176.8	64.1	66.1	176	181.5	39.3	39.8	95	93	83.2	90	70.8	74.1	87.7	87.9	4.2	3.2	56.6	59.4	59.9	62.9	20.2	21.6	6.5	4.8	5.43	4.65	14.9	13.4	47.5	40.6	7.01	6.13	211	486	731.311	664.441	23.9618	13.2777	819	828	522	532	12.8169	12.555	8.16901	8.06672
17	1	183.2	175.7	79.2	70.6	186	183.5	41.3	40.4	100.5	91.5	92.1	95	77.8	83	95.6	87.9	10.8	14.7	64.6	52.6	68.4	55.9	23.4	23.6	13.6	20.9	5.56	4.84	15.6	13.9	48.6	43.1	6.14	4.78	306	160	580.602	397.518	34.2109	11.2268	875	720	570	479	11.09	10.0418	7.22433	6.68061
18	1	178	182.1	66.7	79.7	185	181	41.3	38.9	95	101	84.6	91.3	72.2	78.4	92.7	95.8	7	7.9	56.3	67.9	59.7	71.8	20.6	24.1	10.5	9.9	5.61	4.65	15.4	12.5	49.2	41.2	5.92	6.47	277	218	662.518	535.984	14.8512	15.8352	762	822	508	575	11.4414	10.3788	7.62763	7.2601
19	1	182.7		87.9		185		42.3		103		100		81.1		100.9		12.4		71.2		75.5		26.5		14.1		5.5		16		48.6		6.02		768		616.327		20.2741		1052		648		12.0297		7.40995
20	1	181		86.3		183		40.9		97.5		97.4		80.6		100.6		9.5		72.4		76.8		26.3		11		5.72		15.6		49.5		7.71		852		627.502		16.3438		996		644		11.5478		7.46667
21	1	180.6		83.6		177		38.8		98.5		95.7		85.6		97.8		14		65.7		69.6		25.8		16.8		5.36		15.5		47.8		5.84		349		452.135		15.0736		904		572		10.8328		6.8544
22	1	175.1		68.2		180.5		42.2		91.5		88.5		71.5		89.4		5.5		59.3		62.7		22.5		8		5.04		13.9		44.7		4.82		488		481.417		22.5899		688		453		9.89928		6.51799
23	1	187		67.2		189		41.3		93.5		86.6		77		91.8		3.2		60.3		64		19.2		4.7		4.69		14.5		44.5		5.21		108		384.594		18.6723		748		482		10.8879		7.01601
24	1	179		64.1		185		37.4		93.5		84.4		71.3		88.5		5.9		55		58.2		20		9.1		5.18		14.3		45.3		4.8		218		360.543		11.3401		793		500		12.0152		7.57576
25	1	180.3		69.4		180		41.8		97		90.8		77.1		90.4		5		60.9		64.4		21.4		7.3		5.05		14		44.6		5.6		215		366.58		19.1668		909		557		12.8754		7.88952
26	1	181.8		74.3		187		42.2		97.5		91.6		78.5		97		6.9		63.5		67.4		22.4		9.3		5.27		15		48.1		6.21		315		510.37		17.4841		836		546		11.169		7.29459
27	1	181		72.9		186		42.5		99.5		98		77.5		94		8.1		61.3		64.8		22.3		11.1		4.62		14		44.5		6.74		207		742		13.3		955		510		13.1		7
28	1	181.8		68.7		187		40.5		97		84.4		72.1		92		6.8		58.5		61.9		20.7		10		5.02		15.5		48		5.83		307		577.854		12.1908		663		466		9.59479		6.74385
29	1	179		79.7		186		42.6		99.5		90.5		74.8		96.9		12.2		63.7		67.5		25.2		15.4		5.08		14.5		46.3		6.72		160		606.816		14.2345		1025		604		12.9911		7.65526
30	1	178		70.6		175		40		97		88.1		78.5		95		7		60.2		63.6		22.3		9.9		5.1		14.8		47.3		6.21		237		486.666		15.0745		651		480		9.29336		6.85225
[truncated: 18 more columns]

## Sheet: girls
NO	SEX	Height(cm)		mass(kg)		Sitting Height (cm)		Arm Span (cm)		Shoulder Width (cm)		Chest Circ. (cm)		Waist Circ. (cm)		Hip Circ. (cm)		Body Fat (kg)		Muscle Mass (kg)		Fat-Free Mass (kg)		BMI		Body Fat %		RBC		Hb (g/dL)		HCT (%)		Blood Urea (mmol/L)		CK (U/L)		Testosterone (ng/dL)		Cortisol (µg/dL)		Peak Power (W)		Average Power (W)		RPP (W/kg)		RAP(W/kg)
		K	C	K	C	K	C	K	C	K	C	K	C	K	C	K	C	K	C	K	C	K	C	K	C	K	C	K	C	K	C	K	C	K	C	K	C	K	C	K	C	K	C	K	C	K	C	K	C
1	2	162.4	163.5	52.6	58.9	89	87.5	161	165	36.9	34.6	84	85	67.4	68.7	89.6	97.4	8.5	12.3	41.6	43.9	44.1	46.6	20	21.6	16.1	20.9	4.7	4.29	13.9	13.2	41.5	42.1	6.81	5.97	188	194	46	15.2103	17.89	16.9532	508	644	291	418	9.74113	10.8144	5.58006	7.01931
2	2	170	171	73.1	58	93	89.5	166	173	38.8	36.2	100.4	81.8	83.3	65.7	98.9	88.9	18	8.9	51.8	46.3	55.1	49.1	25.6	20.1	24.6	15.4	5	4.5	14.6	13.4	43.2	42.3	5.26	4.77	186	224	62	42.2281	19	24.368	584	748	350	387	7.87062	12.6351	4.71698	6.53716
3	2	168	164	57	61.8	89.5	91.5	166	163	36.6	37.9	83.6	84.4	73.8	70.7	91.9	96	9.9	13.1	44.4	45.9	47.1	48.7	20.7	23	17.3	21.2	5.3	4.88	14.7	13.8	44.7	44.1	3.34	5.27	158	156	32	40.5516	17.99	16.7677	553	535	342	351	9.47729	8.61514	5.86118	5.65217
4	2	173	160.4	62.7	59.4	93	90.5	173	157	37.7	35.9	87.3	84.5	74.5	68	92.7	94.4	7.2	12.6	52.3	44.2	55.5	46.8	21	23.2	11.5	21.2	4.8	4.66	14.3	13.3	42.3	42.4	4.03	5.14	246	218	43	44.2991	19.34	34.6593	605	710	339	391	9.76594	11.9228	5.47215	6.56591
5	2	174.5	171.5	62.1	67.6	92	92	180	179.5	40	38.4	89.2	91.4	71.6	73.5	91.7	97.9	11.8	10.8	47.3	53.5	50.3	56.8	20.5	22.6	19	16	4.8	4.49	14.8	13.5	43.8	42	5.66	6.67	272	151	55	41.1557	11.79	14.0915	554	643	317	398	8.864	9.56134	5.072	5.91822
6	2	165	169	63.6	56.6	90	89	167	174	35.8	36.8	86.6	89.1	74.4	71.1	95.3	87	12.5	8.1	48.1	45.6	51.1	48.5	23.4	19.8	19.7	14.3	4.2	4.6	12.7	12.5	38.9	40.7	5.4	5.1	230	172	51	29.3855	19.91	17.7517	599	573	333	408	9.38136	9.92208	5.21535	7.06494
7	2	159.7	161	57.6	56.5	85	89.5	169	162	39.2	37.1	88.9	84	69.1	67.9	89	91.9	10.5	10.4	44.3	43.5	47.1	46.1	22.8	22.1	18.3	18.4	4.6	4.64	13.5	11.7	40.7	39.1	5.63	6.44	269	219	63	34.8337	20.39	16.1704	561	582	373	333	9.69749	10.0779	6.44771	5.76623
8	2	166	171.6	58.5	53	88	92.5	170	167	37.5	35	87.4	79.9	69.7	66	89.5	85.6	10.6	6.6	45.1	43.8	47.9	46.4	21.2	18.3	18.2	12.5	5	5.04	14.1	12.7	42.5	41.7	5.12	5.47	286	182	74	46.3351	18.01	20.0603	546	546	305	320	9.28571	10.3409	5.18707	6.06061
9	2	168.5	166	54.5	58	89	90.5	174	169	37	38.3	83.1	84.5	69.9	66	88.4	90.8	8	12.6	43.7	42.7	46.5	45.4	18.6	21.3	14.6	21.7	4.56	4.59	13.8	13.7	42.3	42.4	5.29	6	208	246	46.1304	15.5222	15.2052	24.7407	641	520	370	322	11.6545	8.92704	6.72727	5.5279
10	2	174	165.1	63.05	55.3	90.5	88	176.5	164.5	38.5	35	83.2	84	69.1	68	92.1	85.6		8.4		44.2		46.9	20.8251	20.3		15.3	4.53	4.56	12.8	13.4	40.9	42.6	5.82	6.74	194	195	45.1302	68.2811	19.3546	22.2925	737	563	355	312	11.6891	10.3114	5.63045	5.71429
11	2	163.5	169.2	58.9	60.2	87	91	164	169.5	36.1	35.1	85.7	85.6	68.9	71	89	92.8	14.3	13.3	41.9	44.2	44.6	46.9	22.2	21.3	24.3	22.2	4.35	4.43	12.8	13.1	40.4	41.7	5.56	4.06	161	325	19.4762	38.6024	16.0589	19.0836	505	724	367	415	8.56658	11.9177	6.22561	6.83128
12	2	167	171.1	66.5	60.7	90	93	165	168.5	36.7	37.1	89.7	82.5	73.4	70.5	96.5	91.7	13.3	10.1	50.2	47.8	53.2	50.6	23.8	20.8	20	16.7	4.52	4.76	12.9	13.4	41.5	42.9	4.25	4.6	159	165	63.9413	28.8756	19.097	12.074	631	512	334	373	9.34123	8.31844	4.94449	6.06011
13	2		171.8		61.3		93.5		168.5		36.8		82.5		68.5		91.3		11.3		47.2		50		21		18.5		4.83		13.3		42.8		5.15		190		32.9087		11.0668		624		420		10.1381		6.82372
14	2		171		52.5		86.5		179.5		36.7		79.1		64.4		83.7		10.5		39.4		42		18		20		5.05		13.4		42.2		4.29		129		17.5723		9.63885		462		265		8.84211		5.07177
15	2		169		63		94		168		38		90.5		69.9		96.4		12.9		47.2		50.1		21.8		20.4		4.33		13		40.5		4.35		402		57.7203		19.7579		641		429		10.047		6.72414
16	2		162.5		53.9		88		162		33.8		83.8		68.8		87.8		11.3		40.1		42.6		20.5		21		4.45		12.3		40		6.69		192		46.3677		22.6914		653		333		12.0147		6.12695
17	2		168		62.2		89		174		37.1		86.5		70		96.7		16		43.4		46.2		21.8		25.7		3.96		11.3		36.1		4.56		591		41.247		17.9956		758		399		12.0222		6.32831
18	2		169		63.9		88		172		36.1		86.7		76.5		94		16.4		44.6		47.5		22.4		25.6		4.27		13		39.9		5.04		846		45.4071		23.3516		726		353		11.221		5.45595
19	2		165.9		58.7		92		167		37.3		85.1		67		90								21.3278				4.55		12.8		41.6		4.46		299		32.9383		23.1906		595		378		10.1363		6.43952
20	2		166.3		65.8		90.5		172		38.5		90		72.5		92								23.7926				4.33		12.2		39.2		4.74		196		44.1446		23.6006		623		392		9.46809		5.95745
21	2		163.2		66.5		90		166		38		88.5		74		96								24.9679				4.56		13.4		41.9		7.42		234		15.1318		18.8146		698		457		10.4962		6.87218
22	2		164.9		62.85		89		163.5		37.5		85.9		70.9		93.5								23.1134				4.05		12		38.5		5.48		168		28.9291		16.5478		666		357		10.5967		5.68019
[truncated: 18 more columns]
